# Supplementary material for: The Effectiveness and Safety of Acupuncture on Suicidal Behavior: A Systematic Review
Source: Healthcare (Basel). 2023 Mar 27;11(7):955. doi: 10.3390/healthcare11070955 (PMC10094566; doi:10.3390/healthcare11070955)
Supplement: Supplementary file 1 [file healthcare-11-00955-s001.zip]

Archive with 3 entries (3 files):
- Supplement Table S1.pdf
- Supplement Table S2.pdf
- Supplement Table S3.pdf
